# Supplementary material for: A Preliminary Stability Assessment of Three State-of-the-Art CAD/CAM Materials Under Human Gingival Cell Culture
Source: Polymers (Basel). 2025 Jan 17;17(2):221. doi: 10.3390/polym17020221 (PMC11769571; doi:10.3390/polym17020221)
Supplement: Supplementary file 1 [file polymers-17-00221-s001.zip]

Archive with 1 entries (1 files):
- polymers-3382203-supplementary.pdf
